# Supplementary material for: Copper-catalyzed synthesis of allenylboronic acids. Access to sterically encumbered homopropargylic alcohols and amines by propargylboration
Source: Chem Sci. 2018 Feb 19;9(13):3305–12. doi: 10.1039/c7sc05123a (PMC5915797; doi:10.1039/c7sc05123a)
Supplement: Supplementary file 2 [file SC-009-C7SC05123A-s002.cif]

# Electronic Supplementary Material (ESI) for Chemical Science.
# This journal is © The Royal Society of Chemistry 2018

####################################################################### 
# 
# This file contains crystal structure data downloaded from the 
# Cambridge Structural Database (CSD) hosted by the Cambridge 
# Crystallographic Data Centre (CCDC).
# 
# Full information about CCDC data access policies and citation 
# guidelines are available at http://www.ccdc.cam.ac.uk/access/V1 
# 
# Audit and citation data items may have been added by the CCDC. 
# Please retain this information to preserve the provenance of 
# this file and to allow appropriate attribution of the data. 
# 
#######################################################################

data_r
_database_code_depnum_ccdc_archive 'CCDC 1550097'
_audit_update_record             
;
2017-05-15 deposited with the CCDC.
2018-02-19 downloaded from the CCDC.
;

_audit_creation_method           SHELXL-2014/7
_shelx_SHELXL_version_number     2014/7
_chemical_name_systematic        
"3,3-dimethyl-2-(4-(methylsulfonyl)phenyl)non-4-yn-2-yl [1,1'-biphenyl]-4-carboxylate"
_chemical_name_common            ?
_chemical_melting_point          ?
_chemical_formula_moiety         'C31 H34 O4 S'
_chemical_formula_sum            'C31 H34 O4 S'
_chemical_formula_weight         502.64

loop_
_atom_type_symbol
_atom_type_description
_atom_type_scat_dispersion_real
_atom_type_scat_dispersion_imag
_atom_type_scat_source
C C 0.0033 0.0016 'International Tables Vol C Tables 4.2.6.8 and 6.1.1.4'
H H 0.0000 0.0000 'International Tables Vol C Tables 4.2.6.8 and 6.1.1.4'
O O 0.0106 0.0060 'International Tables Vol C Tables 4.2.6.8 and 6.1.1.4'
S S 0.1246 0.1234 'International Tables Vol C Tables 4.2.6.8 and 6.1.1.4'

_space_group_crystal_system      hexagonal
_space_group_IT_number           169
_space_group_name_H-M_alt        'P 61'
_space_group_name_Hall           'P 61'

_shelx_space_group_comment       
;
The symmetry employed for this shelxl refinement is uniquely defined
by the following loop, which should always be used as a source of
symmetry information in preference to the above space-group names.
They are only intended as comments.
;

loop_
_space_group_symop_operation_xyz
'x, y, z'
'-y, x-y, z+1/3'
'-x+y, -x, z+2/3'
'-x, -y, z+1/2'
'y, -x+y, z+5/6'
'x-y, x, z+1/6'

_cell_length_a                   21.2470(9)
_cell_length_b                   21.247
_cell_length_c                   11.2694(5)
_cell_angle_alpha                90
_cell_angle_beta                 90
_cell_angle_gamma                120
_cell_volume                     4405.8(4)
_cell_formula_units_Z            6
_cell_measurement_temperature    291(2)
_cell_measurement_reflns_used    9993
_cell_measurement_theta_min      2.21
_cell_measurement_theta_max      22.23

_exptl_crystal_description       prism
_exptl_crystal_colour            colour_less
_exptl_crystal_density_meas      ?
_exptl_crystal_density_method    ?
_exptl_crystal_density_diffrn    1.137
_exptl_crystal_F_000             1608
_exptl_transmission_factor_min   ?
_exptl_transmission_factor_max   ?
_exptl_crystal_size_max          0.50
_exptl_crystal_size_mid          0.10
_exptl_crystal_size_min          0.06
_exptl_absorpt_coefficient_mu    0.142
_shelx_estimated_absorpt_T_min   ?
_shelx_estimated_absorpt_T_max   ?
_exptl_absorpt_correction_type   ?
_exptl_absorpt_correction_T_min  ?
_exptl_absorpt_correction_T_max  ?
_exptl_absorpt_process_details   ?
_exptl_absorpt_special_details   ?
_diffrn_ambient_temperature      291(2)
_diffrn_radiation_wavelength     0.71073
_diffrn_radiation_type           MoK\a
_diffrn_source                   ?
_diffrn_measurement_device_type  'Bruker D8 Advance'
_diffrn_measurement_method       '\w scan at different \f'
_diffrn_detector_area_resol_mean 10
_diffrn_reflns_number            38447
_diffrn_reflns_av_unetI/netI     0.0333
_diffrn_reflns_av_R_equivalents  0.0419
_diffrn_reflns_limit_h_min       -25
_diffrn_reflns_limit_h_max       25
_diffrn_reflns_limit_k_min       -25
_diffrn_reflns_limit_k_max       25
_diffrn_reflns_limit_l_min       -13
_diffrn_reflns_limit_l_max       13
_diffrn_reflns_theta_min         2.214
_diffrn_reflns_theta_max         25.328
_diffrn_reflns_theta_full        25.242
_diffrn_measured_fraction_theta_max 0.999
_diffrn_measured_fraction_theta_full 0.999
_diffrn_reflns_Laue_measured_fraction_max 0.999
_diffrn_reflns_Laue_measured_fraction_full 0.999
_diffrn_reflns_point_group_measured_fraction_max 0.999
_diffrn_reflns_point_group_measured_fraction_full 0.999
_reflns_number_total             5347
_reflns_number_gt                3799
_reflns_threshold_expression     'I > 2\s(I)'
_reflns_Friedel_coverage         0.895
_reflns_Friedel_fraction_max     0.999
_reflns_Friedel_fraction_full    0.999

_reflns_special_details          
;
 Reflections were merged by SHELXL according to the crystal
 class for the calculation of statistics and refinement.
 
 _reflns_Friedel_fraction is defined as the number of unique
 Friedel pairs measured divided by the number that would be
 possible theoretically, ignoring centric projections and
 systematic absences.
;

_computing_data_collection       'Apex 3 (Bruker, 2016)'
_computing_cell_refinement       'Apex 3 (Bruker, 2016)'
_computing_data_reduction        'Apex 3 (Bruker, 2016)'
_computing_structure_solution    'SHELXT (Sheldrick, 2015)'
_computing_structure_refinement  'SHELXL-2014/7 (Sheldrick, 2014)'
_computing_molecular_graphics    ?
_computing_publication_material  ?
_refine_special_details          ?
_refine_ls_structure_factor_coef Fsqd
_refine_ls_matrix_type           full
_refine_ls_weighting_scheme      calc
_refine_ls_weighting_details     
'w=1/[\s^2^(Fo^2^)+(0.1207P)^2^+0.2932P] where P=(Fo^2^+2Fc^2^)/3'
_atom_sites_solution_primary     ?
_atom_sites_solution_secondary   ?
_atom_sites_solution_hydrogens   geom
_refine_ls_hydrogen_treatment    constr
_refine_ls_extinction_method     none
_refine_ls_extinction_coef       .
_refine_ls_abs_structure_details 
;
 Flack x determined using 1441 quotients [(I+)-(I-)]/[(I+)+(I-)]
 (Parsons, Flack and Wagner, Acta Cryst. B69 (2013) 249-259).
;
_refine_ls_abs_structure_Flack   -0.01(2)
_chemical_absolute_configuration ad
_refine_ls_number_reflns         5347
_refine_ls_number_parameters     330
_refine_ls_number_restraints     94
_refine_ls_R_factor_all          0.0968
_refine_ls_R_factor_gt           0.0638
_refine_ls_wR_factor_ref         0.1943
_refine_ls_wR_factor_gt          0.1733
_refine_ls_goodness_of_fit_ref   1.092
_refine_ls_restrained_S_all      1.087
_refine_ls_shift/su_max          0.029
_refine_ls_shift/su_mean         0.003

loop_
_atom_site_label
_atom_site_type_symbol
_atom_site_fract_x
_atom_site_fract_y
_atom_site_fract_z
_atom_site_U_iso_or_equiv
_atom_site_adp_type
_atom_site_occupancy
_atom_site_site_symmetry_order
_atom_site_calc_flag
_atom_site_refinement_flags_posn
_atom_site_refinement_flags_adp
_atom_site_refinement_flags_occupancy
_atom_site_disorder_assembly
_atom_site_disorder_group
C1 C 1.1433(5) 0.5330(5) -0.2068(8) 0.097(2) Uani 1 1 d . U . . .
H1 H 1.1727 0.5617 -0.2686 0.117 Uiso 1 1 calc R U . . .
C2 C 1.1717(4) 0.5130(5) -0.1163(8) 0.095(2) Uani 1 1 d . U . . .
H2 H 1.2213 0.5291 -0.1153 0.114 Uiso 1 1 calc R U . . .
C3 C 1.1288(4) 0.4698(5) -0.0274(6) 0.083(2) Uani 1 1 d . U . . .
H3 H 1.1497 0.4569 0.0336 0.100 Uiso 1 1 calc R U . . .
C4 C 1.0537(3) 0.4441(3) -0.0252(5) 0.0595(14) Uani 1 1 d . U . . .
C5 C 1.0270(4) 0.4678(4) -0.1127(7) 0.0806(19) Uani 1 1 d . U . . .
H5 H 0.9784 0.4554 -0.1107 0.097 Uiso 1 1 calc R U . . .
C6 C 1.0706(5) 0.5101(5) -0.2052(8) 0.096(2) Uani 1 1 d . U . . .
H6 H 1.0502 0.5230 -0.2668 0.115 Uiso 1 1 calc R U . . .
C7 C 1.0071(3) 0.3981(3) 0.0745(5) 0.0547(13) Uani 1 1 d . U . . .
C8 C 1.0366(3) 0.3928(3) 0.1809(6) 0.0656(16) Uani 1 1 d . U . . .
H8 H 1.0869 0.4168 0.1889 0.079 Uiso 1 1 calc R U . . .
C9 C 0.9949(3) 0.3538(4) 0.2736(6) 0.0652(16) Uani 1 1 d . U . . .
H9 H 1.0168 0.3511 0.3434 0.078 Uiso 1 1 calc R U . . .
C10 C 0.9195(3) 0.3176(3) 0.2650(5) 0.0534(13) Uani 1 1 d . U . . .
C11 C 0.8889(3) 0.3237(4) 0.1593(5) 0.0634(15) Uani 1 1 d . U . . .
H11 H 0.8387 0.3013 0.1519 0.076 Uiso 1 1 calc R U . . .
C12 C 0.9319(3) 0.3620(3) 0.0675(5) 0.0638(15) Uani 1 1 d . U . . .
H12 H 0.9103 0.3642 -0.0029 0.077 Uiso 1 1 calc R U . . .
C13 C 0.8721(3) 0.2762(3) 0.3657(5) 0.0575(14) Uani 1 1 d . U . . .
O14 O 0.8064(2) 0.2497(3) 0.3669(4) 0.0823(14) Uani 1 1 d . U . . .
O15 O 0.91083(19) 0.2726(2) 0.4549(3) 0.0566(9) Uani 1 1 d . U . . .
C16 C 0.8783(3) 0.2346(3) 0.5659(5) 0.0545(12) Uani 1 1 d . U . . .
C17 C 0.8158(3) 0.1567(3) 0.5409(6) 0.0689(16) Uani 1 1 d . U . . .
H17A H 0.7723 0.1579 0.5225 0.103 Uiso 1 1 calc R U . . .
H17B H 0.8077 0.1269 0.6097 0.103 Uiso 1 1 calc R U . . .
H17C H 0.8286 0.1368 0.4748 0.103 Uiso 1 1 calc R U . . .
C18 C 0.9450(3) 0.2351(3) 0.6274(5) 0.0618(14) Uani 1 1 d . U . . .
C19 C 1.0075(3) 0.3110(3) 0.6450(7) 0.0709(16) Uani 1 1 d . U . . .
H19A H 0.9913 0.3389 0.6891 0.106 Uiso 1 1 calc R U . . .
H19B H 1.0256 0.3334 0.5692 0.106 Uiso 1 1 calc R U . . .
H19C H 1.0456 0.3092 0.6881 0.106 Uiso 1 1 calc R U . . .
C20 C 0.9713(4) 0.1922(4) 0.5511(8) 0.086(2) Uani 1 1 d . U . . .
H20A H 1.0155 0.1977 0.5840 0.129 Uiso 1 1 calc R U . . .
H20B H 0.9801 0.2107 0.4715 0.129 Uiso 1 1 calc R U . . .
H20C H 0.9348 0.1417 0.5505 0.129 Uiso 1 1 calc R U . . .
C21 C 0.9226(4) 0.1989(4) 0.7423(7) 0.0777(18) Uani 1 1 d . U . . .
C22 C 0.9086(5) 0.1696(5) 0.8351(8) 0.104(3) Uani 1 1 d . U . . .
C23 C 0.8918(6) 0.1295(6) 0.9484(8) 0.124(3) Uani 1 1 d . U . . .
H23A H 0.8543 0.0792 0.9373 0.149 Uiso 1 1 calc R U . . .
H23B H 0.9348 0.1306 0.9801 0.149 Uiso 1 1 calc R U . . .
C24 C 0.8682(11) 0.1646(8) 1.0235(13) 0.192(7) Uani 1 1 d . U . . .
H24A H 0.8285 0.1670 0.9857 0.230 Uiso 1 1 calc R U . . .
H24B H 0.9075 0.2140 1.0354 0.230 Uiso 1 1 calc R U . . .
C25 C 0.8395(12) 0.1236(12) 1.1595(13) 0.206(7) Uani 1 1 d . U . . .
H25A H 0.8275 0.1525 1.2115 0.247 Uiso 1 1 calc R U . . .
H25B H 0.7972 0.0755 1.1514 0.247 Uiso 1 1 calc R U . . .
C26 C 0.8999(15) 0.1195(12) 1.204(2) 0.236(9) Uani 1 1 d . U . . .
H26A H 0.8976 0.0756 1.1759 0.354 Uiso 1 1 calc R U . . .
H26B H 0.8990 0.1193 1.2890 0.354 Uiso 1 1 calc R U . . .
H26C H 0.9442 0.1607 1.1766 0.354 Uiso 1 1 calc R U . . .
C27 C 0.8532(3) 0.2786(3) 0.6377(4) 0.0471(11) Uani 1 1 d . U . . .
C28 C 0.8807(3) 0.3516(3) 0.6217(5) 0.0557(13) Uani 1 1 d . U . . .
H28 H 0.9138 0.3750 0.5606 0.067 Uiso 1 1 calc R U . . .
C29 C 0.8610(3) 0.3918(3) 0.6932(5) 0.0557(13) Uani 1 1 d . U . . .
H29 H 0.8801 0.4413 0.6806 0.067 Uiso 1 1 calc R U . . .
C30 C 0.8122(3) 0.3564(3) 0.7835(5) 0.0549(13) Uani 1 1 d . U . . .
C31 C 0.8019(3) 0.2446(3) 0.7277(5) 0.0576(14) Uani 1 1 d . U . . .
H31 H 0.7807 0.1947 0.7389 0.069 Uiso 1 1 calc R U . . .
C32 C 0.7825(3) 0.2839(3) 0.7994(6) 0.0632(15) Uani 1 1 d . U . . .
H32 H 0.7487 0.2607 0.8595 0.076 Uiso 1 1 calc R U . . .
S33 S 0.78720(9) 0.40678(9) 0.88037(14) 0.0669(5) Uani 1 1 d . U . . .
O34 O 0.7635(3) 0.3674(3) 0.9897(4) 0.0923(15) Uani 1 1 d . U . . .
O35 O 0.8445(3) 0.4797(3) 0.8832(5) 0.0924(15) Uani 1 1 d . U . . .
C36 C 0.7099(4) 0.4010(4) 0.8128(8) 0.091(2) Uani 1 1 d . U . . .
H36A H 0.6961 0.4316 0.8544 0.136 Uiso 1 1 calc R U . . .
H36B H 0.6707 0.3516 0.8153 0.136 Uiso 1 1 calc R U . . .
H36C H 0.7208 0.4166 0.7317 0.136 Uiso 1 1 calc R U . . .

loop_
_atom_site_aniso_label
_atom_site_aniso_U_11
_atom_site_aniso_U_22
_atom_site_aniso_U_33
_atom_site_aniso_U_23
_atom_site_aniso_U_13
_atom_site_aniso_U_12
C1 0.111(6) 0.096(5) 0.096(6) 0.041(5) 0.041(5) 0.061(5)
C2 0.079(5) 0.129(6) 0.086(5) 0.028(5) 0.028(4) 0.059(5)
C3 0.076(4) 0.114(6) 0.072(4) 0.018(4) 0.014(4) 0.057(4)
C4 0.069(3) 0.061(3) 0.054(3) 0.000(3) 0.007(3) 0.037(3)
C5 0.075(4) 0.084(5) 0.082(4) 0.025(4) 0.003(3) 0.039(4)
C6 0.103(5) 0.097(5) 0.089(5) 0.037(4) 0.006(4) 0.052(5)
C7 0.059(3) 0.056(3) 0.049(3) -0.002(2) 0.000(2) 0.029(3)
C8 0.045(3) 0.078(4) 0.066(4) 0.018(3) 0.004(3) 0.025(3)
C9 0.049(3) 0.085(4) 0.057(3) 0.011(3) -0.002(3) 0.030(3)
C10 0.053(3) 0.055(3) 0.049(3) -0.006(2) -0.002(2) 0.024(3)
C11 0.051(3) 0.078(4) 0.051(3) -0.004(3) -0.006(3) 0.025(3)
C12 0.067(4) 0.078(4) 0.040(3) -0.004(3) -0.008(3) 0.031(3)
C13 0.053(3) 0.066(3) 0.051(3) 0.002(3) 0.001(3) 0.029(3)
O14 0.053(2) 0.113(4) 0.069(3) 0.010(3) 0.006(2) 0.032(2)
O15 0.051(2) 0.066(2) 0.046(2) 0.0035(18) 0.0041(17) 0.0234(18)
C16 0.048(3) 0.055(3) 0.054(3) 0.005(2) 0.004(2) 0.022(2)
C17 0.072(4) 0.056(3) 0.069(4) -0.005(3) 0.007(3) 0.025(3)
C18 0.059(3) 0.070(4) 0.062(3) 0.005(3) 0.005(3) 0.036(3)
C19 0.054(3) 0.079(4) 0.080(4) 0.003(3) -0.006(3) 0.033(3)
C20 0.082(4) 0.096(5) 0.095(5) -0.004(4) 0.001(4) 0.056(4)
C21 0.068(4) 0.091(5) 0.075(4) 0.017(4) -0.001(3) 0.040(4)
C22 0.082(5) 0.120(7) 0.085(5) 0.025(5) -0.011(4) 0.031(5)
C23 0.138(8) 0.120(7) 0.090(6) 0.003(5) -0.006(6) 0.045(6)
C24 0.32(2) 0.129(10) 0.134(9) -0.006(8) 0.035(10) 0.117(12)
C25 0.26(2) 0.243(19) 0.111(9) -0.023(10) -0.008(10) 0.124(17)
C26 0.33(3) 0.220(19) 0.205(17) -0.001(16) -0.039(19) 0.17(2)
C27 0.042(3) 0.048(3) 0.044(3) 0.004(2) -0.001(2) 0.017(2)
C28 0.052(3) 0.055(3) 0.055(3) 0.012(3) 0.009(2) 0.023(3)
C29 0.055(3) 0.052(3) 0.056(3) 0.004(3) 0.003(3) 0.024(2)
C30 0.050(3) 0.061(3) 0.055(3) -0.001(3) 0.001(2) 0.029(3)
C31 0.057(3) 0.053(3) 0.057(3) 0.010(3) 0.012(3) 0.023(3)
C32 0.060(3) 0.062(3) 0.061(4) 0.013(3) 0.018(3) 0.026(3)
S33 0.0689(9) 0.0690(10) 0.0676(9) -0.0040(8) 0.0064(8) 0.0382(8)
O34 0.114(4) 0.106(4) 0.076(3) 0.007(3) 0.028(3) 0.069(3)
O35 0.083(3) 0.071(3) 0.112(4) -0.026(3) 0.007(3) 0.029(2)
C36 0.082(4) 0.089(5) 0.120(6) -0.017(4) -0.002(4) 0.057(4)

_geom_special_details            
;
 All esds (except the esd in the dihedral angle between two l.s. planes)
 are estimated using the full covariance matrix.  The cell esds are taken
 into account individually in the estimation of esds in distances, angles
 and torsion angles; correlations between esds in cell parameters are only
 used when they are defined by crystal symmetry.  An approximate (isotropic)
 treatment of cell esds is used for estimating esds involving l.s. planes.
;

loop_
_geom_bond_atom_site_label_1
_geom_bond_atom_site_label_2
_geom_bond_distance
_geom_bond_site_symmetry_2
_geom_bond_publ_flag
C1 C2 1.357(12) . ?
C1 C6 1.369(11) . ?
C1 H1 0.9300 . ?
C2 C3 1.357(11) . ?
C2 H2 0.9300 . ?
C3 C4 1.405(9) . ?
C3 H3 0.9300 . ?
C4 C5 1.355(9) . ?
C4 C7 1.493(8) . ?
C5 C6 1.385(11) . ?
C5 H5 0.9300 . ?
C6 H6 0.9300 . ?
C7 C12 1.386(8) . ?
C7 C8 1.384(9) . ?
C8 C9 1.352(9) . ?
C8 H8 0.9300 . ?
C9 C10 1.393(8) . ?
C9 H9 0.9300 . ?
C10 C11 1.393(8) . ?
C10 C13 1.480(8) . ?
C11 C12 1.349(8) . ?
C11 H11 0.9300 . ?
C12 H12 0.9300 . ?
C13 O14 1.216(7) . ?
C13 O15 1.326(7) . ?
O15 C16 1.462(7) . ?
C16 C27 1.520(8) . ?
C16 C17 1.545(8) . ?
C16 C18 1.574(8) . ?
C17 H17A 0.9600 . ?
C17 H17B 0.9600 . ?
C17 H17C 0.9600 . ?
C18 C21 1.458(9) . ?
C18 C19 1.504(9) . ?
C18 C20 1.546(10) . ?
C19 H19A 0.9600 . ?
C19 H19B 0.9600 . ?
C19 H19C 0.9600 . ?
C20 H20A 0.9600 . ?
C20 H20B 0.9600 . ?
C20 H20C 0.9600 . ?
C21 C22 1.177(10) . ?
C22 C23 1.476(12) . ?
C23 C24 1.378(17) . ?
C23 H23A 0.9700 . ?
C23 H23B 0.9700 . ?
C24 C25 1.72(2) . ?
C24 H24A 0.9700 . ?
C24 H24B 0.9700 . ?
C25 C26 1.42(3) . ?
C25 H25A 0.9700 . ?
C25 H25B 0.9700 . ?
C26 H26A 0.9600 . ?
C26 H26B 0.9600 . ?
C26 H26C 0.9600 . ?
C27 C28 1.368(8) . ?
C27 C31 1.397(8) . ?
C28 C29 1.383(8) . ?
C28 H28 0.9300 . ?
C29 C30 1.377(8) . ?
C29 H29 0.9300 . ?
C30 C32 1.354(8) . ?
C30 S33 1.785(6) . ?
C31 C32 1.364(8) . ?
C31 H31 0.9300 . ?
C32 H32 0.9300 . ?
S33 O35 1.414(5) . ?
S33 O34 1.432(5) . ?
S33 C36 1.758(8) . ?
C36 H36A 0.9600 . ?
C36 H36B 0.9600 . ?
C36 H36C 0.9600 . ?

loop_
_geom_angle_atom_site_label_1
_geom_angle_atom_site_label_2
_geom_angle_atom_site_label_3
_geom_angle
_geom_angle_site_symmetry_1
_geom_angle_site_symmetry_3
_geom_angle_publ_flag
C2 C1 C6 118.5(7) . . ?
C2 C1 H1 120.7 . . ?
C6 C1 H1 120.7 . . ?
C1 C2 C3 120.9(7) . . ?
C1 C2 H2 119.5 . . ?
C3 C2 H2 119.5 . . ?
C2 C3 C4 121.6(7) . . ?
C2 C3 H3 119.2 . . ?
C4 C3 H3 119.2 . . ?
C5 C4 C3 116.7(6) . . ?
C5 C4 C7 121.7(6) . . ?
C3 C4 C7 121.4(5) . . ?
C4 C5 C6 121.3(7) . . ?
C4 C5 H5 119.3 . . ?
C6 C5 H5 119.3 . . ?
C1 C6 C5 120.8(7) . . ?
C1 C6 H6 119.6 . . ?
C5 C6 H6 119.6 . . ?
C12 C7 C8 116.6(5) . . ?
C12 C7 C4 121.6(5) . . ?
C8 C7 C4 121.7(5) . . ?
C9 C8 C7 122.4(5) . . ?
C9 C8 H8 118.8 . . ?
C7 C8 H8 118.8 . . ?
C8 C9 C10 120.3(5) . . ?
C8 C9 H9 119.8 . . ?
C10 C9 H9 119.8 . . ?
C11 C10 C9 118.0(5) . . ?
C11 C10 C13 120.1(5) . . ?
C9 C10 C13 121.9(5) . . ?
C12 C11 C10 120.3(5) . . ?
C12 C11 H11 119.8 . . ?
C10 C11 H11 119.8 . . ?
C11 C12 C7 122.4(5) . . ?
C11 C12 H12 118.8 . . ?
C7 C12 H12 118.8 . . ?
O14 C13 O15 124.5(5) . . ?
O14 C13 C10 124.5(5) . . ?
O15 C13 C10 111.0(5) . . ?
C13 O15 C16 123.0(4) . . ?
O15 C16 C27 109.3(4) . . ?
O15 C16 C17 110.5(5) . . ?
C27 C16 C17 112.3(4) . . ?
O15 C16 C18 101.4(4) . . ?
C27 C16 C18 110.7(4) . . ?
C17 C16 C18 112.1(5) . . ?
C16 C17 H17A 109.5 . . ?
C16 C17 H17B 109.5 . . ?
H17A C17 H17B 109.5 . . ?
C16 C17 H17C 109.5 . . ?
H17A C17 H17C 109.5 . . ?
H17B C17 H17C 109.5 . . ?
C21 C18 C19 109.2(6) . . ?
C21 C18 C20 107.6(6) . . ?
C19 C18 C20 108.6(5) . . ?
C21 C18 C16 109.4(5) . . ?
C19 C18 C16 112.0(5) . . ?
C20 C18 C16 109.9(5) . . ?
C18 C19 H19A 109.5 . . ?
C18 C19 H19B 109.5 . . ?
H19A C19 H19B 109.5 . . ?
C18 C19 H19C 109.5 . . ?
H19A C19 H19C 109.5 . . ?
H19B C19 H19C 109.5 . . ?
C18 C20 H20A 109.5 . . ?
C18 C20 H20B 109.5 . . ?
H20A C20 H20B 109.5 . . ?
C18 C20 H20C 109.5 . . ?
H20A C20 H20C 109.5 . . ?
H20B C20 H20C 109.5 . . ?
C22 C21 C18 175.7(8) . . ?
C21 C22 C23 176.5(11) . . ?
C24 C23 C22 105.5(11) . . ?
C24 C23 H23A 110.6 . . ?
C22 C23 H23A 110.6 . . ?
C24 C23 H23B 110.7 . . ?
C22 C23 H23B 110.6 . . ?
H23A C23 H23B 108.8 . . ?
C23 C24 C25 114.1(13) . . ?
C23 C24 H24A 108.7 . . ?
C25 C24 H24A 108.8 . . ?
C23 C24 H24B 108.7 . . ?
C25 C24 H24B 108.7 . . ?
H24A C24 H24B 107.6 . . ?
C26 C25 C24 104.0(18) . . ?
C26 C25 H25A 111.0 . . ?
C24 C25 H25A 111.0 . . ?
C26 C25 H25B 111.0 . . ?
C24 C25 H25B 111.0 . . ?
H25A C25 H25B 109.0 . . ?
C25 C26 H26A 109.5 . . ?
C25 C26 H26B 109.5 . . ?
H26A C26 H26B 109.5 . . ?
C25 C26 H26C 109.5 . . ?
H26A C26 H26C 109.5 . . ?
H26B C26 H26C 109.5 . . ?
C28 C27 C31 117.6(5) . . ?
C28 C27 C16 123.0(5) . . ?
C31 C27 C16 119.4(5) . . ?
C27 C28 C29 122.2(5) . . ?
C27 C28 H28 118.9 . . ?
C29 C28 H28 118.9 . . ?
C30 C29 C28 118.1(5) . . ?
C30 C29 H29 120.9 . . ?
C28 C29 H29 120.9 . . ?
C32 C30 C29 120.9(5) . . ?
C32 C30 S33 119.5(4) . . ?
C29 C30 S33 119.5(4) . . ?
C32 C31 C27 120.6(5) . . ?
C32 C31 H31 119.7 . . ?
C27 C31 H31 119.7 . . ?
C31 C32 C30 120.5(5) . . ?
C31 C32 H32 119.8 . . ?
C30 C32 H32 119.8 . . ?
O35 S33 O34 118.7(4) . . ?
O35 S33 C36 110.4(4) . . ?
O34 S33 C36 106.8(4) . . ?
O35 S33 C30 108.6(3) . . ?
O34 S33 C30 107.4(3) . . ?
C36 S33 C30 103.9(3) . . ?
S33 C36 H36A 109.5 . . ?
S33 C36 H36B 109.5 . . ?
H36A C36 H36B 109.5 . . ?
S33 C36 H36C 109.5 . . ?
H36A C36 H36C 109.5 . . ?
H36B C36 H36C 109.5 . . ?

_refine_diff_density_max         0.754
_refine_diff_density_min         -0.267
_refine_diff_density_rms         0.076

_shelx_res_file                  
;

    r.res created by SHELXL-2014/7


TITL s_a.res in P6(1)
REM Old TITL   SJ 055 01

REM SHELXT solution in P6(1)
REM R1 0.152,  Rweak 0.096,  Alpha 0.007,  Orientation as input
REM Flack x =  0.049 ( 0.019 ) from Parsons' quotients
REM Formula found by SHELXT:  C30 O5 S

CELL  0.71073  21.2470  21.2470  11.2694   90.000   90.000  120.000
ZERR    6.000   0.0009   0.0000   0.0005    0.000    0.000    0.000
LATT -1
SYMM -Y, X-Y, 1/3+Z
SYMM -X+Y, -X, 2/3+Z
SYMM -X, -Y, 1/2+Z
SYMM Y, -X+Y, 5/6+Z
SYMM X-Y, X, 1/6+Z
SFAC C H O S
UNIT 186 204 24 6
temp 18
L.S. 10
BOND $H
bond $H
acta
wpdb -2
LIST 6
FMAP 2
shel 99 0.83
delu

WGHT    0.120700    0.293200
FVAR       0.42472
C1    1    1.143340    0.533009   -0.206843    11.00000    0.11100    0.09639 =
         0.09631    0.04132    0.04080    0.06074
AFIX  43
H1    2    1.172669    0.561691   -0.268638    11.00000   -1.20000
AFIX   0
C2    1    1.171728    0.512969   -0.116338    11.00000    0.07920    0.12929 =
         0.08642    0.02819    0.02817    0.05885
AFIX  43
H2    2    1.221262    0.529054   -0.115276    11.00000   -1.20000
AFIX   0
C3    1    1.128829    0.469789   -0.027386    11.00000    0.07625    0.11377 =
         0.07226    0.01756    0.01417    0.05666
AFIX  43
H3    2    1.149655    0.456889    0.033623    11.00000   -1.20000
AFIX   0
C4    1    1.053743    0.444094   -0.025180    11.00000    0.06892    0.06091 =
         0.05419   -0.00001    0.00713    0.03663
C5    1    1.026987    0.467805   -0.112713    11.00000    0.07545    0.08386 =
         0.08189    0.02482    0.00289    0.03927
AFIX  43
H5    2    0.978380    0.455450   -0.110671    11.00000   -1.20000
AFIX   0
C6    1    1.070603    0.510080   -0.205168    11.00000    0.10330    0.09681 =
         0.08898    0.03714    0.00586    0.05182
AFIX  43
H6    2    1.050226    0.523031   -0.266812    11.00000   -1.20000
AFIX   0
C7    1    1.007120    0.398138    0.074454    11.00000    0.05939    0.05596 =
         0.04927   -0.00158   -0.00040    0.02916
C8    1    1.036630    0.392767    0.180857    11.00000    0.04462    0.07849 =
         0.06629    0.01794    0.00390    0.02517
AFIX  43
H8    2    1.086918    0.416841    0.188879    11.00000   -1.20000
AFIX   0
C9    1    0.994950    0.353761    0.273586    11.00000    0.04882    0.08528 =
         0.05688    0.01089   -0.00210    0.03000
AFIX  43
H9    2    1.016801    0.351069    0.343429    11.00000   -1.20000
AFIX   0
C10   1    0.919452    0.317599    0.264990    11.00000    0.05279    0.05478 =
         0.04893   -0.00560   -0.00212    0.02400
C11   1    0.888949    0.323726    0.159268    11.00000    0.05120    0.07813 =
         0.05105   -0.00420   -0.00579    0.02502
AFIX  43
H11   2    0.838709    0.301329    0.151875    11.00000   -1.20000
AFIX   0
C12   1    0.931918    0.361987    0.067538    11.00000    0.06676    0.07815 =
         0.03999   -0.00357   -0.00769    0.03129
AFIX  43
H12   2    0.910292    0.364185   -0.002901    11.00000   -1.20000
AFIX   0
C13   1    0.872055    0.276236    0.365685    11.00000    0.05321    0.06644 =
         0.05112    0.00207    0.00085    0.02864
O14   3    0.806358    0.249709    0.366879    11.00000    0.05310    0.11252 =
         0.06939    0.00993    0.00624    0.03248
O15   3    0.910826    0.272570    0.454862    11.00000    0.05075    0.06551 =
         0.04615    0.00351    0.00414    0.02345
C16   1    0.878254    0.234619    0.565909    11.00000    0.04810    0.05542 =
         0.05429    0.00482    0.00431    0.02160
C17   1    0.815794    0.156660    0.540853    11.00000    0.07171    0.05618 =
         0.06946   -0.00492    0.00660    0.02500
AFIX 137
H17A  2    0.772282    0.157857    0.522511    11.00000   -1.50000
H17B  2    0.807695    0.126916    0.609666    11.00000   -1.50000
H17C  2    0.828591    0.136759    0.474811    11.00000   -1.50000
AFIX   0
C18   1    0.945023    0.235102    0.627449    11.00000    0.05855    0.07007 =
         0.06243    0.00530    0.00502    0.03647
C19   1    1.007523    0.311040    0.645032    11.00000    0.05384    0.07874 =
         0.07957    0.00286   -0.00634    0.03283
AFIX 137
H19A  2    0.991279    0.338948    0.689064    11.00000   -1.50000
H19B  2    1.025593    0.333384    0.569160    11.00000   -1.50000
H19C  2    1.045580    0.309246    0.688094    11.00000   -1.50000
AFIX   0
C20   1    0.971338    0.192238    0.551127    11.00000    0.08161    0.09638 =
         0.09463   -0.00381    0.00053    0.05597
AFIX 137
H20A  2    1.015471    0.197682    0.584016    11.00000   -1.50000
H20B  2    0.980114    0.210689    0.471450    11.00000   -1.50000
H20C  2    0.934764    0.141730    0.550530    11.00000   -1.50000
AFIX   0
C21   1    0.922599    0.198916    0.742282    11.00000    0.06787    0.09072 =
         0.07497    0.01682   -0.00138    0.04001
C22   1    0.908587    0.169599    0.835095    11.00000    0.08234    0.12033 =
         0.08477    0.02548   -0.01120    0.03122
C23   1    0.891843    0.129467    0.948374    11.00000    0.13768    0.11965 =
         0.09002    0.00324   -0.00635    0.04537
AFIX  23
H23A  2    0.854257    0.079206    0.937308    11.00000   -1.20000
H23B  2    0.934836    0.130619    0.980147    11.00000   -1.20000
AFIX   0
C24   1    0.868232    0.164557    1.023491    11.00000    0.31991    0.12924 =
         0.13366   -0.00645    0.03504    0.11729
AFIX  23
H24A  2    0.828526    0.167042    0.985651    11.00000   -1.20000
H24B  2    0.907531    0.213978    1.035360    11.00000   -1.20000
AFIX   0
C25   1    0.839474    0.123590    1.159478    11.00000    0.26027    0.24345 =
         0.11064   -0.02264   -0.00822    0.12354
AFIX  23
H25A  2    0.827494    0.152478    1.211458    11.00000   -1.20000
H25B  2    0.797198    0.075516    1.151417    11.00000   -1.20000
AFIX   0
C26   1    0.899949    0.119471    1.203854    11.00000    0.32753    0.22001 =
         0.20463   -0.00103   -0.03874    0.16969
AFIX 137
H26A  2    0.897568    0.075649    1.175905    11.00000   -1.50000
H26B  2    0.898950    0.119268    1.289023    11.00000   -1.50000
H26C  2    0.944165    0.160716    1.176598    11.00000   -1.50000
AFIX   0
C27   1    0.853182    0.278632    0.637725    11.00000    0.04231    0.04813 =
         0.04411    0.00431   -0.00075    0.01747
C28   1    0.880684    0.351602    0.621666    11.00000    0.05193    0.05534 =
         0.05488    0.01193    0.00927    0.02322
AFIX  43
H28   2    0.913759    0.374954    0.560602    11.00000   -1.20000
AFIX   0
C29   1    0.860961    0.391811    0.693169    11.00000    0.05549    0.05151 =
         0.05598    0.00405    0.00274    0.02363
AFIX  43
H29   2    0.880090    0.441337    0.680590    11.00000   -1.20000
AFIX   0
C30   1    0.812182    0.356426    0.783543    11.00000    0.05037    0.06103 =
         0.05525   -0.00077    0.00111    0.02922
C31   1    0.801880    0.244606    0.727741    11.00000    0.05702    0.05253 =
         0.05729    0.00999    0.01154    0.02301
AFIX  43
H31   2    0.780747    0.194725    0.738941    11.00000   -1.20000
AFIX   0
C32   1    0.782499    0.283890    0.799368    11.00000    0.06043    0.06217 =
         0.06139    0.01262    0.01758    0.02650
AFIX  43
H32   2    0.748653    0.260671    0.859496    11.00000   -1.20000
AFIX   0
S33   4    0.787203    0.406775    0.880374    11.00000    0.06888    0.06897 =
         0.06764   -0.00403    0.00639    0.03816
O34   3    0.763480    0.367355    0.989703    11.00000    0.11377    0.10600 =
         0.07563    0.00666    0.02784    0.06872
O35   3    0.844526    0.479726    0.883188    11.00000    0.08283    0.07060 =
         0.11160   -0.02583    0.00713    0.02928
C36   1    0.709948    0.401019    0.812763    11.00000    0.08236    0.08898 =
         0.12001   -0.01682   -0.00221    0.05702
AFIX 137
H36A  2    0.696083    0.431634    0.854390    11.00000   -1.50000
H36B  2    0.670731    0.351641    0.815279    11.00000   -1.50000
H36C  2    0.720833    0.416638    0.731691    11.00000   -1.50000
rem Q1    1    0.997173   -0.022471    1.154114    11.00000    0.39042
rem Q2    1    0.994501    0.010907    1.225836    11.00000    0.42795

AFIX   0
HkLF 4

REM  s_a.res in P6(1)
REM R1 =  0.0638 for    3799 Fo > 4sig(Fo)  and  0.0968 for all    5347 data
REM    330 parameters refined using     94 restraints

END

WGHT      0.1208      0.3774

REM Highest difference peak  0.754,  deepest hole -0.267,  1-sigma level  0.076
Q1    1   1.0054 -0.0074  1.1478  11.00000  0.05    0.75
Q2    1   1.0072 -0.0020  1.2085  11.00000  0.05    0.75
Q3    1   0.9332  0.1662  1.0440  11.00000  0.05    0.25
Q4    1   1.0991  0.4270 -0.0761  11.00000  0.05    0.23
Q5    1   1.1422  0.4624 -0.1483  11.00000  0.05    0.20
Q6    1   1.0360  0.4410  0.0490  11.00000  0.05    0.19
Q7    1   0.9812  0.4700 -0.0501  11.00000  0.05    0.17
Q8    1   0.9483  0.4633  0.0137  11.00000  0.05    0.16
Q9    1   1.0236  0.4425 -0.1705  11.00000  0.05    0.15
Q10   1   0.9287  0.3861 -0.1176  11.00000  0.05    0.15
Q11   1   1.0445  0.4390 -0.1000  11.00000  0.05    0.15
Q12   1   0.9385  0.3178  0.4846  11.00000  0.05    0.15
Q13   1   0.9070  0.4397  0.4635  11.00000  0.05    0.15
Q14   1   1.0581  0.4570 -0.3238  11.00000  0.05    0.14
Q15   1   1.1447  0.4340 -0.2179  11.00000  0.05    0.13
Q16   1   0.9731  0.4459 -0.1591  11.00000  0.05    0.13
Q17   1   0.8977  0.1893  0.9590  11.00000  0.05    0.13
Q18   1   1.0172  0.5243 -0.2802  11.00000  0.05    0.13
Q19   1   0.8284  0.2579  0.6861  11.00000  0.05    0.13
Q20   1   0.7702  0.2373  0.9683  11.00000  0.05    0.13
;
_shelx_res_checksum              82670

_exptl_crystal_recrystallization_method 
'Re-crystallisation from solvent: EtOH, H2O'
